# Supplementary material for: The effectiveness of public cultural service provision in rural areas of Southwest China: Influencing factors and driving pathways
Source: PLoS One. 2026 Feb 24;21(2):e0342794. doi: 10.1371/journal.pone.0342794 (PMC12931769; doi:10.1371/journal.pone.0342794)
Supplement: S1 File — (ZIP) [file pone.0342794.s001.zip]

Archive with 3 entries (2 files):
- Supporting information/
- Supporting information/S1 File. Supporting information 1.docx
- Supporting information/S2 File. Supporting information 2.pdf
